# Supplementary material for: Efficacy of a Smartphone Application to Promote Maternal Influenza Vaccination: A Randomized Controlled Trial
Source: Vaccines (Basel). 2022 Feb 27;10(3):369. doi: 10.3390/vaccines10030369 (PMC8954751; doi:10.3390/vaccines10030369)
Supplement: Supplementary file 1 [file vaccines-10-00369-s001.zip]

Archive with 1 entries (1 files):
- vaccines-1591699-supplementary.pdf
